# Supplementary material for: Nicotinamide metabolism is essential for Hepatitis C Virus replication and the production of infectious Lipo-Viro-Particles
Source: PLoS Pathog. 2026 Apr 22;22(4):e1014165. doi: 10.1371/journal.ppat.1014165 (PMC13138740; doi:10.1371/journal.ppat.1014165)
Supplement: S1 Table — Are presented relative quantifications of the 151 metabolites identified with a high level of confidence (annotation level 1 and 2a) in each samples, and log2 fold changes between control and 6-AN treated cells. (XLSX) [file ppat.1014165.s010.xlsx]

## Sheet: Supplementary Table 1
			Control H2O				6-AN 100µM
	Annotation	Metabolites	H2O 1	H2O 2	H2O 3	H2O 4	6-AN 1	6-AN 2	6-AN 3	6-AN 4	Log2(FC)	-Log(p-value)
	1	(R)-pyrrolidine-2-carboxylic acid	6.70512e+08	6.75847e+08	5.25159e+08	5.0136e+08	4.24775e+08	4.16731e+08	3.42927e+08	3.4858e+08	-0.622388	2.43148
	1	1-Methyladenosine	2.60474e+06	2.96579e+06	2.77731e+06	3.09987e+06	4.75707e+06	4.34243e+06	3.75426e+06	4.86655e+06	0.635097	2.07359
	1	2-Methylbutyroylcarnitine	2.94513e+07	3.14088e+07	1.57444e+07	1.79658e+07	1.31629e+07	1.29679e+07	1.34261e+07	1.38313e+07	-0.688243	1.05617
	1	2-Oxoglutaric acid	7.52717e+06	7.65021e+06	8.42633e+06	3.24386e+06	352891	269295	433484	983019	-3.19573	1.73443
	1	2-Phosphoglyceric acid	6.43957e+06	7.35882e+06	441010	201228	1.95242e+06	1.98837e+06	583837	325683	-0.186175	0.694744
	1	4-Guanidinobutyric acid	9.05982e+06	9.28044e+06	8.49564e+06	7.63202e+06	1.29859e+07	1.15405e+07	1.11391e+07	1.39263e+07	0.539222	1.59567
	1	5'-Methylthioadenosine	1.17724e+07	1.43521e+07	2.95404e+06	1.933e+06	5.64823e+06	6.99426e+06	859315	1.95297e+06	-0.818358	0.962981
	1	6-Phosphogloconic acid	-4846.18	10277.8	245406	153832	1.70926e+08	1.58148e+08	1.74708e+08	2.67527e+08	#NUM!	2.33682
	1	Adenosine	6081256	1792186	29374295	28792206	3464052	258741	41429213	28205768	-0.365861	0.199895
	1	ADP	3.87268e+06	4.36954e+06	6.1922e+06	5.78221e+06	2.46751e+06	2.29013e+06	3.87104e+06	3.75513e+06	-0.715577	2.67629
	1	Allopurinol	2.10284e+06	753533	1.63139e+07	2.762e+07	617912	142267	1.31408e+07	7.33718e+06	-1.3642	0.578149
	1	Asparagine	1.91548e+06	1.71654e+06	1.56906e+06	1.26325e+06	4.98281e+06	4.51439e+06	3.00201e+06	4.0486e+06	1.37148	2.19455
	1	Aspartic acid	2.50672e+06	3.25566e+06	2.43134e+06	1.99074e+06	4.22413e+06	3.80071e+06	1.67952e+06	2.4313e+06	0.252363	0.392644
	1	Asymmetric dimethylarginine	2.83889e+07	3.00381e+07	4.0537e+07	4.38331e+07	2.07139e+07	1.8522e+07	2.27065e+07	2.85677e+07	-0.644899	2.01123
	1	ATP	5.91798e+07	6.61336e+07	8.38501e+07	7.59388e+07	3.43469e+07	2.69014e+07	2.70863e+07	3.49791e+07	-1.17559	2.07167
	1	Betaine	5.13874e+08	5.55927e+08	3.76248e+08	3.57468e+08	5.34e+08	5.14952e+08	2.62027e+08	2.68646e+08	-0.228789	0.810657
	1	Butyrylcarnitine	1.48035e+08	1.54759e+08	1.42012e+08	1.4383e+08	7.37284e+07	7.01769e+07	6.33698e+07	7.6546e+07	-1.05145	3.62142
	1	Carnitine	3.03593e+08	3.13327e+08	3.50587e+08	3.76538e+08	4.37326e+08	4.31715e+08	2.76669e+08	3.11323e+08	0.148707	0.185773
	1	Choline	2.10719e+07	1.60559e+07	220410	234912	2.00428e+08	1.97705e+08	4.46277e+07	3.81224e+07	6.59464	1.15149
	1	cis-Aconitic acid	1.3016e+07	1.68787e+07	3.01016e+07	3.04544e+07	5.62813e+06	4.53926e+06	1.20009e+07	1.22706e+07	-1.41222	1.90411
	1	Citric acid	9.46201e+06	1.58334e+07	3.1619e+07	2.74871e+07	3.91933e+06	3.14173e+06	5.36016e+06	9.23768e+06	-1.83877	1.42883
	1	Creatine	1.0754e+08	1.07836e+08	2.27653e+08	2.15401e+08	6.21376e+07	5.62984e+07	6.33327e+07	6.19123e+07	-1.26404	1.32082
	1	CTP	919600	978562	1.57002e+06	1.29854e+06	581489	492176	479328	612165	-1.06491	1.54857
	1	Cystathionine	3.73424e+06	3.69649e+06	2.30049e+06	1.75632e+06	2.3224e+06	1.94511e+06	929568	1.33907e+06	-0.78922	1.64111
	1	Cytosine	828533	913948	936921	802840	363178	242398	337688	353996	-1.41032	2.69487
	1	Fructose 1,6-bisphosphate	1.37875e+06	2.51717e+06	886897	1.14408e+06	263515	266536	5.27965e+06	2.25129e+06	1.03874	0.131013
	1	Fumaric acid	3.7403e+06	6.04377e+06	1.15656e+07	1.20205e+07	-302432	1.14313e+06	1.40012e+06	1.88275e+06	-3.37344	1.67123
	1	Glucose-6-phosphate/Fructose 6-phosphate	1.6452e+06	1.26189e+06	755289	563397	9.41673e+06	8.16081e+06	5.54358e+06	8.48225e+06	3.11212	2.60515
	1	Glutamic acid	1.15984e+08	1.13279e+08	1.90992e+08	1.76972e+08	6.88748e+07	6.04547e+07	8.49024e+07	9.15431e+07	-0.936969	1.86705
	1	Glutamine	5.16321e+07	5.4355e+07	2.39126e+07	2.13599e+07	1.27161e+08	1.14017e+08	9.62922e+07	1.29225e+08	1.87157	2.33962
	1	Glutathione	4.03818e+08	4.83369e+08	6.14482e+08	5.26777e+08	1.20131e+08	1.24162e+08	1.9182e+08	2.42111e+08	-1.59278	2.68427
	1	Glycerol 3-phosphate	5.7735e+06	6.38076e+06	6.61951e+06	1.02842e+07	7.79965e+06	6.65146e+06	9.04461e+06	8.83806e+06	0.207611	0.372068
	1	Glycerophosphocholine	6.57037e+08	5.7542e+08	1.62466e+08	1.5932e+08	3.86056e+08	3.78491e+08	1.30522e+08	1.43895e+08	-0.438356	0.879571
	1	GTP	4.93197e+06	5.66431e+06	8.57894e+06	7.20065e+06	3.07716e+06	2.5368e+06	2.45762e+06	3.19022e+06	-1.15097	1.6112
	1	Hexose	1.21896e+06	3.30223e+06	3.81139e+06	3.90217e+06	1.57233e+07	1.6153e+07	1.97129e+07	2.05225e+07	2.81874	3.42714
	1	Histidine	4.47279e+07	4.23746e+07	5.86414e+07	4.62493e+07	2.40069e+07	2.2791e+07	2.35714e+07	3.01137e+07	-0.910737	1.92128
	1	Homoserine	1.64403e+07	1.7847e+07	1.74006e+07	1.59899e+07	1.56064e+07	1.52045e+07	9.91763e+06	1.29599e+07	-0.330213	1.04802
	1	H-Tyr-OMe	503035	560325	729652	497418	177375	224269	92869.3	523755	-1.0491	0.997026
	1	Inosine	5.66683e+06	2.57933e+06	2.99219e+07	4.42494e+07	1.88266e+06	662497	3.66106e+07	1.73391e+07	-0.859575	0.363152
	1	Isoleucine	5.15055e+07	6.45978e+07	5.43062e+07	5.73301e+07	5.7423e+07	5.15879e+07	4.70433e+07	5.01282e+07	-0.130472	0.56653
	1	Kynurenine	1.60403e+06	1.61057e+06	986305	1.05704e+06	311700	182160	232281	347678	-2.19785	1.96826
	1	Leucine	3.25928e+07	4.17215e+07	3.53286e+07	3.86314e+07	4.42164e+07	4.17035e+07	4.09205e+07	4.27406e+07	0.20816	0.942345
	1	Lysine	4.10567e+06	5.16748e+06	4.71858e+06	4.31881e+06	6.49269e+06	6.27364e+06	5.67267e+06	6.27859e+06	0.446636	1.73265
	1	Malic acid	1.91805e+07	2.35863e+07	5.33416e+07	5.29871e+07	527658	392356	1.3892e+06	2.33166e+06	-5.13046	1.57895
	1	Methionine	1.5582e+07	1.77361e+07	1.46615e+07	1.32443e+07	1.70837e+07	1.56057e+07	1.36058e+07	1.65265e+07	0.0538352	0.115779
	1	N8-Acetylspermidine	7.55693e+06	1.0745e+07	2.68482e+07	3.16357e+07	7.98143e+06	8.2133e+06	1.72694e+07	1.93435e+07	-0.379306	0.864275
	1	N-Acetylalanine	2.33795e+06	2.43578e+06	2.45757e+06	2.40374e+06	333805	265427	295579	353967	-2.94543	4.77417
	1	N-Acetylaspartic acid	8.50218e+07	9.16041e+07	1.46966e+08	1.30541e+08	2.63775e+06	2.32032e+06	3.30321e+06	5.09397e+06	-5.08495	2.31538
	1	N-Acetyl-DL-methionine	1.21589e+06	1.25703e+06	467666	431767	179211	101092	47244.5	140443	-2.6124	1.35601
	1	N-Acetylneuraminic acid	1.28684e+06	1.39737e+06	1.63429e+06	1.63899e+06	1.02207e+06	1.01625e+06	788195	952386	-0.629906	1.56929
	1	N-Acetylphenylalanine	279586	333539	223078	212360	91295.9	67043.3	53813.9	63138.7	-1.90766	2.31429
	1	N-Acetyltryptophan	259547	346121	104197	66653.1	65400	53617.9	13075.8	16299.2	-2.36417	1.2002
	1	N-Acetyltyrosine	151339	162597	161115	123186	17465.4	5903.39	4128.78	5460.19	-4.17355	3.17451
	1	Nicotine amide	5.42223e+07	2.46279e+07	9.66546e+07	1.67715e+08	7.13792e+06	5.17811e+06	3.85489e+07	2.60244e+07	-2.1586	1.06821
	1	N-Lactoyl-Phenylalanine	1.8443e+06	1.93985e+06	1.67861e+06	1.7816e+06	38039.1	28345.6	47210.3	79744.5	-5.20927	4.03618
	1	N-lactoyl-Tyrosine	547116	585331	528368	512695	1082.16	2624.58	3378.1	6482.58	-7.29339	4.21066
	1	Octanoylcarnitine	684436	655490	491980	450549	244587	182239	186387	195876	-1.46497	2.22754
	1	Pantothenic acid	5.5433e+07	7.11244e+07	7.0026e+07	6.43057e+07	2.55464e+07	2.28084e+07	3.14747e+07	3.35827e+07	-1.18998	2.48124
	1	Phenylalanine	4.52697e+07	5.67829e+07	5.07022e+07	5.30216e+07	4.86294e+07	4.49695e+07	4.18551e+07	4.35433e+07	-0.187331	0.840053
	1	Phosphocholine	2.51792e+08	3.34284e+08	1.75415e+08	1.81656e+08	1.7966e+09	1.64754e+09	1.48058e+09	1.52984e+09	2.85429	3.82228
	1	Phosphoenolpyruvic acid	1.40351e+07	1.04282e+07	1.17698e+06	376586	3.78252e+06	2.1749e+06	2.01064e+06	1.20994e+06	0.432766	0.606234
	1	Proline	17857331	19626733	11283756	8081671	7872379	6401081	3084030	4677025	-1.30487	1.62104
	1	Propionylcarnitine	1.48744e+09	1.63476e+09	7.61274e+08	6.34451e+08	6.3689e+08	6.11074e+08	4.18703e+08	5.2002e+08	-0.881228	1.14646
	1	Pyridoxal	5.47976e+06	6.22021e+06	1.21258e+06	974273	3.35141e+06	2.82857e+06	1.00196e+06	2.58782e+06	0.185485	0.379483
	1	Pyridoxal 5'-phosphate	513602	498070	1.14954e+06	2.07877e+06	352655	230530	1.02957e+06	455916	-0.820851	0.638177
	1	Pyridoxine	5.83879e+07	7.02592e+07	1.28985e+07	1.05597e+07	4.33847e+07	3.92256e+07	1.22441e+07	3.04357e+07	0.359761	0.237107
	1	S-Adenosylhomocysteine	1.27479e+06	1.00178e+06	2.96898e+06	2.69169e+06	562821	382076	1.72286e+06	2.07341e+06	-0.879989	1.88337
	1	Serine	3.90178e+06	3.74165e+06	3.16547e+06	2.74828e+06	7.43215e+06	7.39639e+06	4.39703e+06	5.50399e+06	0.862619	1.8157
	1	Spermidine	4.09116e+06	6.79593e+06	4.6159e+07	5.12558e+07	7.21205e+06	8.82471e+06	4.63219e+07	3.90094e+07	0.270819	0.180836
	1	Spermine	9.11198e+06	1.40333e+07	2.51469e+08	2.82944e+08	8.61417e+06	9.19397e+06	1.52693e+08	1.27013e+08	-0.590406	0.734364
	1	Succinic acid	3.46007e+07	4.45678e+07	8.6024e+07	7.60464e+07	-1.30715e+06	1.22987e+06	1.77615e+06	2.8432e+06	-6.38527	1.83553
	1	Taurine	2.58606e+08	3.22502e+08	3.23154e+08	3.23645e+08	3.68447e+08	3.20298e+08	3.94254e+08	4.4228e+08	0.323222	1.13234
	1	Thiamine	2.0711e+07	2.60876e+07	1.66363e+07	1.86855e+07	8.53313e+07	7.58648e+07	5.66007e+07	6.00077e+07	1.76997	2.4859
	1	Threonic acid	2.68669e+07	3.24972e+07	5.23464e+07	4.89531e+07	117589	113083	159623	368732	-7.76116	2.12852
	1	Threonine	1.12469e+08	1.23764e+08	1.16378e+08	1.10147e+08	1.22537e+08	1.11074e+08	9.63012e+07	1.07704e+08	-0.0769325	0.389899
	1	Tiglylcarnitine	5.22215e+06	5.00338e+06	3.99526e+06	3.73755e+06	1.36555e+06	1.3162e+06	983887	1.22371e+06	-1.86483	2.73692
	1	Tryptophan	7.86428e+06	8.69387e+06	9.49736e+06	1.0115e+07	1.24008e+07	1.12619e+07	1.19114e+07	1.36992e+07	0.454376	2.15578
	1	Tyrosine	4.55215e+06	5.6572e+06	5.52368e+06	5.55286e+06	6.21397e+06	5.67673e+06	6.05174e+06	6.75197e+06	0.226527	0.999728
	1	UMP	2.04908e+06	1.9968e+06	925903	4.32225e+06	2.41382e+06	1.15057e+06	1759706	2.25083e+06	0.0619464	0.254387
	1	UTP	5.2887e+07	5.95804e+07	7.83359e+07	7.25987e+07	1.18806e+07	1.08676e+07	9.57909e+06	1.01648e+07	-2.57919	2.50049
	1	Xanthine	7.37416e+06	9.66499e+06	8.09813e+06	8.23772e+06	1.33649e+06	1.33141e+06	2.82449e+06	2.78506e+06	-1.99156	2.52314
	1	Alanine	4.28351e+07	4.98016e+07	4.66658e+07	4.45055e+07	2.94263e+07	2.84754e+07	3.39359e+07	3.63213e+07	-0.513511	1.83543
	1	β-hydroxyisobutyric acid	1.84857e+06	2.1809e+06	2.6457e+06	2.98691e+06	185189	9315.17	382121	217779	-3.6358	2.64472
	2a	[6]-Gingerol	654481	281338	2500641	200937	287009	-4977	210272	115225	-1.89116	0.62475
	2a	1-Aminocyclopropanecarboxylic acid	1.85628e+07	1.91863e+07	2.58868e+07	2.21152e+07	1.37446e+07	1.25713e+07	1.36648e+07	1.56081e+07	-0.605328	1.73256
	2a	1-Deoxyxylulose-5-phosphate	3350.26	2263.19	8150.59	2775.07	1.65927e+07	1.64385e+07	1.99678e+07	2.62517e+07	12.5583	2.48501
	2a	2,6-Dimethylhydroquinone	-1622464	-394825	-515143	-901035	-1628029	-411774	-550666	-861204	0.0254221	0.099668
	2a	2-Aminoadipic acid	1.27479e+07	1.06651e+07	6.00289e+06	5.51742e+06	3.59431e+06	3.24741e+06	2.32966e+06	3.30393e+06	-1.34616	1.3995
	2a	2-C-Methyl-erythritol-4-phosphoric acid	2.02944e+07	1.80355e+07	8.74039e+06	1.34277e+07	1.97642e+07	2.32574e+07	1.594e+07	1.34008e+07	0.346282	0.657731
	2a	2-Methylhippuric acid	3.28451e+06	3.65223e+06	3.61074e+06	3.69044e+06	626868	562498	849631	890416	-2.28375	4.11317
	2a	2-Methylmalonic acid	1.10442e+06	1.36181e+06	3.3636e+06	2.9558e+06	44565.5	48996.2	89022.6	31642.7	-5.1392	1.50411
	2a	3-Hydroxybutyric acid	994235	1011550	1443940	1428215	34637	48399	145900	170360	-3.72257	2.92627
	2a	3-Methyl-2-oxovaleric acid/ 4-Methyl-2-oxovaleric acid	5.60546e+06	6.26194e+06	4.36357e+06	2.16465e+06	1.40318e+06	1.63647e+06	1.4306e+06	2.23141e+06	-1.09669	1.15359
	2a	3-Methylhistidine	1345422	1435028	4493035	3757148	954014	913347	1228520	2780631	-0.761784	0.822818
	2a	3-Ureidopropionic acid	1.1142e+06	1.24973e+06	1.12492e+06	1.20443e+06	152599	164037	356586	345293	-2.19778	3.05242
	2a	4-Hydroxychalcone	2.30363e+06	2.34451e+06	3.353e+06	415222	2.53817e+06	2.36904e+06	2.77031e+06	880377	0.338782	0.0530896
	2a	5-Methoxytryptophol	4.15894e+06	4.25595e+06	-889579	-6.56422e+06	4.87838e+06	4.61328e+06	-890111	-6.55829e+06	0.0897145	0.672477
	2a	5-Methyltryptophan	254221	236469	692133	742324	146914	77814.8	109809	581000	-1.1138	0.971116
	2a	7-Methylguanine	827544	924238	1518278	1748208	472490	451671	842158	955711	-0.888294	1.99747
	2a	Acetylcarnitine	384534686	359859308	309559224	272321720	519585758	458253644	192180712	249530872	0.057194	0.146608
	2a	Adenine	394454	94309	2403916	2196234	324419	252570	4284472	3252924	0.757874	0.723543
	2a	Arginine	6.85511e+06	9.14097e+06	3.64403e+06	5.4433e+06	2.05118e+07	1.90011e+07	1.69214e+07	1.79249e+07	1.70127	3.13923
	2a	Argininosuccinic acid	83140.6	136344	8826.77	14005.1	11594.6	17558.5	17394.7	43866.3	0.425213	0.451681
	2a	cADPR	1.12299e+06	1.56291e+06	1516636	848868	957649	742958	443106	783121	-0.653556	0.920902
	2a	Citrulline	754857	2.82961e+06	1.01929e+06	2.28702e+06	4.26456e+06	4.42669e+06	4.10827e+06	5.229e+06	1.75818	2.17427
	2a	CMP	1.24698e+06	1.34075e+06	2.15234e+06	2.35526e+06	1.24452e+06	1.16602e+06	1.24997e+06	1.55092e+06	-0.364503	0.897033
	2a	Creatinine	16641569	20244117	15705664	15322124	21636659	21908223	19354775	19458695	0.288263	1.83957
	2a	Crotonoside	726832	197784	5023930	7.32064e+06	336556	46666.8	11700052	1.54881e+07	0.36276	0.679834
	2a	Deoxycytidine	144915	167804	187890	196214	67121	43866.1	41224.7	84995.7	-1.53829	2.38829
	2a	Deoxyinosine	112562	140993	152717	145206	33722.2	33593.4	36559.3	67119.9	-1.69026	2.6362
	2a	Dihydrobiopterin	110705	113292	442062	415742	105853	204248	1.19019e+06	944058	0.949005	0.816413
	2a	DL-O-Tyrosine	1994812	2107049	431380	608588	1429705	1062957	455986	1072399	0.0144762	0.338285
	2a	Ethyl 3-hydroxybutyrate/ 2-Hydroxyisocaproic acid/ 2-Ethyl-2-hydroxybutyric acid/ 2-Hydroxycaproic acid	341045	352204	546745	459307	-44270	52556	45540	60159	-4.09737	2.61935
	2a	Ethylmalonic acid/ Glutaric acid	284076	253285	435813	315787	33518	15797	36475	64113	-3.09826	2.2971
	2a	Galactonic acid/ Gluconic acid	25135705	29398618	34397493	25889365	1387132801	1363733830	1343247501	1544550287	5.6459	4.05802
	2a	Glucosamine	2569330	3615600	4634547	6125536	17043866	16278007	22534278	21997792	2.29198	3.08025
	2a	Glucosamine-6-phosphate	1.42308e+06	1.46629e+06	1.85087e+06	1.34959e+06	560545	448796	395345	823162	-1.39261	1.81435
	2a	Glucose	5226906	8373059	11042850	16104439	53082772	50789887	74215208	77034438	2.79315	2.75318
	2a	Glycine	2.46671e+06	2.75509e+06	2.61729e+06	2.27428e+06	2.85322e+06	2.32778e+06	1.42423e+06	2.01349e+06	-0.221338	0.477332
	2a	Glyoxylic acid	304338	308537	452007	404340	23477	35280	72064.2	103673	-2.71947	2.97016
	2a	Guanosine	285336	26194.5	1.04922e+06	1.28067e+06	211510	3058.42	2.56815e+06	2.49513e+06	0.393416	0.679687
	2a	Hexamethylene bisacetamide	-1.01947e+07	-6.66586e+06	-1.1428e+07	-1.02042e+07	-1.01881e+07	-6.99521e+06	-1.13618e+07	-1.0197e+07	0.0151598	0.268499
	2a	H-Gly-Pro-OH	913744	971085	1257868	1259323	368763	302820	406716	432344	-1.53318	2.67991
	2a	Hippuric acid	596511	615093	1.00947e+06	1.03201e+06	153818	158692	407612	400188	-1.61328	2.7859
	2a	Hypotaurine	5.99804e+06	6.13144e+06	1.45966e+07	1.24032e+07	4.14049e+06	4.08753e+06	8.37909e+06	9.70971e+06	-0.559664	1.28626
	2a	Indole-3-acetic acid	4.56261e+06	4.99096e+06	5.48246e+06	6.1346e+06	208486	460315	1.39384e+06	1.163e+06	-2.78155	3.80954
	2a	Kyotorphine	1.65253e+06	1.41014e+06	48606.1	45557.8	453435	144083	7532.9	47027.5	-1.35494	0.76458
	2a	Lactic acid	2.66585e+09	3.23686e+09	3.40169e+09	3.24929e+09	7.20612e+07	8.16317e+07	1.53211e+08	1.31803e+08	-4.85879	3.59698
	2a	Methionine sulfoxide	820904	891155	553106	511088	545875	368019	362897	520322	-0.539461	0.94675
	2a	N-​Carbamoyl-​DL-​aspartic acid	426031	401706	664591	444225	8915.13	11016	5889.04	28090	-5.05357	2.30439
	2a	N-Acetylasparagine	145764	144415	122226	93612.6	168695	117847	64048.8	76857.6	-0.269519	0.488406
	2a	N-Acetylglutamine	3.10673e+07	3.13741e+07	2.32914e+07	2.32764e+07	5.005e+06	4.26516e+06	2.81329e+06	4.30957e+06	-2.72981	2.84838
	2a	N-Acetylleucine/ Hexanoylglycine	548324	444596	376903	298019	261674	72986	204196	59081	-1.53386	2.1106
	2a	N-Acetylornithine	3.98901e+06	4.22919e+06	2.4449e+06	2.48401e+06	2.00247e+06	1.66331e+06	765429	1.15517e+06	-1.25721	2.25915
	2a	NAD+	3.56876e+07	4.3618e+07	4.35314e+07	2.59131e+07	2.7073e+07	2.34794e+07	1.39308e+07	2.49745e+07	-0.632236	0.99818
	2a	NADH	225279	237317	2.04838e+06	2.96612e+06	199479	86452	5.9402e+06	2.20793e+06	0.291043	0.270187
	2a	O-Acetylserine/ N-Acetylserine	3803635	3687106	5922039	5386362	560403	351414	872743	1166340	-2.7213	2.58571
	2a	Ophthalmic acid	2.21996e+06	1.99047e+06	713313	632158	3.79777e+06	3.61015e+06	905150	1.21511e+06	0.747504	1.15681
	2a	p-Hydroxyphenyllactic acid	202877	262948	389801	384235	48173.2	38124.4	75851.2	95809.8	-2.27512	2.20451
	2a	Pyruvic acid	9.89017e+07	1.0617e+08	1.58411e+08	1.45594e+08	9.2225e+06	6.69886e+06	2.291e+07	3.00049e+07	-2.97979	2.79135
	2a	Raspberry ketone	1073014	1470784	1402109	875614	968729	531325	1505841	763546	-0.3174	0.471764
	2a	Ribulose 5-phosphate	273264	259104	598037	400351	352321	215948	970231	863522	0.561209	0.780171
	2a	S-Adenosylmethionine	1.19788e+07	1.27277e+07	3.21562e+07	4.06663e+07	9.39554e+06	8.00186e+06	1.54121e+07	1.6001e+07	-0.807299	0.995757
	2a	Tromethamine	-1.4839e+07	-1.47465e+07	-1.18882e+07	-1.36071e+07	-1.55153e+07	-1.54437e+07	-1.36846e+07	-1.49595e+07	0.118808	1.59727
	2a	UDP	5.37011e+06	6.29059e+06	1.2466e+07	1.41388e+07	4.40526e+06	3.86145e+06	6.82146e+06	7.62471e+06	-0.666198	1.22643
	2a	Uracil	1122870	629211	8996055	9535702	210783	77366	2435488	2775756	-2.19678	0.921197
	2a	Uridine	1.13794e+06	362407	4.56175e+06	5.45411e+06	860315	98381.2	7.81457e+06	8.47053e+06	0.102191	0.616691
	2a	Valine	3196616	4149136	3501100	3632535	4359825	3904446	3965950	4098384	0.190909	0.685988
	2a	β-Hydroxyisovaleric acid	501590	524208	326714	321622	64216	72941	108614	110688	-2.08349	1.80313
	2a	γ-Aminobutyric acid/ 3-Aminoisobutanoic acid	3.51862e+06	4.33705e+06	4.52006e+06	4.13816e+06	2.62668e+06	2.76136e+06	3.43943e+06	4.15503e+06	-0.345472	1.11471
	2a	δ-Gluconolactone	47052	39391	58240.5	37525	1.34874e+07	1.30254e+07	8.90992e+06	13818444	8.15298	2.75479

## Sheet: Enrichment analysis
	Pathway	Enrichment ratio	Metabolites sets
	Phosphatidylcholine Biosynthesis	6.87758	Cytidine triphosphate; Adenosine triphosphate; S-Adenosylhomocysteine; ADP; Phosphorylcholine
	Alanine Metabolism	6.80272	Glyoxilic acid; Glutamic acid; Oxoglutaric acid; Pyruvic acid; Adenosine triphosphate; ADP
	Aspartate Metabolism	6.59341	beta-Alanine; Fumaric acid; Glutamic acid; L-Asparagine; Oxoglutaric acid; L-Arginine; Adenosine triphosphate; Glutamine; N-Acetyl-L-aspartic acid; Ureidosuccinic acid; Citrulline; Guanosine triphosphate
	Lactose Degradation	6.42398	D-Glucose; Adenosine triphosphate; ADP
	Thiamine Metabolism	6.42398	Thiamine; Adenosine triphosphate; ADP
	Phosphatidylethanolamine Biosynthesis	6.42055	Cytidine triphosphate; Serine; Adenosine triphosphate; ADP
	Urea Cycle	6.2069	Fumaric acid; Glutamic acid; Oxoglutaric acid; Pyruvic acid; L-Arginine; Adenosine triphosphate; Glutamine; Citrulline; ADP
	Citric Acid Cycle	6.0241	cis-Aconitic acid; Citric acid; Oxoglutaric acid; Pyruvic acid; Succinic acid; Adenosine triphosphate; Guanosine triphosphate; ADP
	Glucose-Alanine Cycle	5.92593	D-Glucose; Glutamic acid; Oxoglutaric acid; Pyruvic acid
	Amino Sugar Metabolism	5.84795	Cytidine triphosphate; Glutamic acid; N-Acetylneuraminic acid; Pyruvic acid; Uridine triphosphate; Glutamine; Glucosamine 6-phosphate; ADP; Glucosamine
	Ammonia Recycling	5.59006	Glutamic acid; Asparagine; Histidine; Serine; Oxoglutaric acid; Pyruvic acid; Adenosine triphosphate; Glutamine; ADP
	Acetyl Groups Transfers into Mitochondria	5.26316	Citric acid; D-Glucose; Malic acid; Pyruvic acid; Adenosine triphosphate; ADP
	Gluconeogenesis	5.26316	D-Glucose; Lactic acid; Oxoglutaric acid; Pyruvic acid; Adenosine triphosphate; Malic acid; Guanosine triphosphate; ADP; Glucose-6-phosphate
	Warburg Effect	5.06757	Citric acid; D-Glucose; Fumaric acid; Glutamic acid; Malic acid; Lactic acid; Oxoglutaric acid; Pyruvic acid; Succinic acid; Adenosine triphosphate; Glutamine; Guanosine triphosphate; 6-Phosphogluconic acid; ADP; Glucose 6-phosphate
	Arginine and Proline Metabolism	4.44444	Creatine; Fumaric acid; Glutamic acid; Proline; Oxoglutaric acid; Succinic acid; L-Arginine; Adenosine triphosphate; Citrulline; S-Adenosylhomocysteine; ADP ; D-Proline
	Glycolysis	4.20168	D-Glucose; Pyruvic acid; Adenosine triphosphate; ADP; Glucose 6-phosphate
	Cysteine Metabolism	3.7037	Glutamic acid; Oxoglutaric acid; Pyruvic acid; Adenosine triphosphate; ADP
	Glutamate Metabolism	3.61446	Glutathione; Glutamic acid; Oxoglutaric acid; Pyruvic acid; Succinic acid; Adenosine triphosphate; Glutamine; Glucosamine 6-phosphate; ADP
	Glycine and Serine Metabolism	3.59477	Creatine; L-Cystathionine; Glyoxylic acid; Glutamic acid; Serine; Oxoglutaric acid; Pyruvic acid; L-Arginine; Adenosine triphosphate; S-Adenosylhomocysteine; ADP
	Beta-Alanine Metabolism	3.40909	Ureidopropionic acid; beta-Alanine; Glutamix acid; Histidine; Oxoglutaric acid; Pantothenic acid
	Pyrimidine Metabolism	3.04054	Deoxycitidine; Ureidopropionic acid; beta-Alanine; Cytidine triphosphate; Uridine triphosphate; Adenosine triphosphate; Glutamine; Ureidosuccinic acid; ADP
	Pyruvate Metabolism	2.86885	Glutathione; Malic acid; Lactic acid; Pyruvic acid; Adenosine triphosphate; Guanosine triphosphate; ADP
